# Supplementary material for: Assessing housing exposures and interventions that impact healthy cities: a systematic overview of reviews
Source: Perspect Public Health. 2023 Aug 5;145(5):272–6. doi: 10.1177/17579139231180756 (PMC12457718; doi:10.1177/17579139231180756)
Supplement: sj-xlsx-2-rsh-10.1177_17579139231180756 – Supplemental material for Assessing housing exposures and interventions that impact healthy cities: a systematic overview of reviews [file sj-xlsx-2-rsh-10.1177_17579139231180756.xlsx]

## Sheet: Search Numbers
Database	Interface	Coverage	Date	Hits
PsycINFO	OvidSP	1806-present	2021-04-16	82
Science Citation Index & Socia Science Citation Index	Web of Science Core Collection	1900-present	2021-04-16	503
Scopus	Elsevier		2021-04-16	351
Sociology Collection - Includes Applied Social Sciences Index & Abstracts (ASSIA), International Bibliography of the Social Sciences (IBSS), Sociological Abstracts and Sociology Database	Proquest	1951-present	2021-04-16	18
Total				954
Duplicates				209
Final Total				745

## Sheet: Scopus
( ( TITLE-ABS-KEY ( healthy W/2 ( city OR cities OR urban OR metropolitan OR neighborhood OR neighbourhood OR workplace OR "work place") ) ) AND ( INDEXTERMS ( "systematic review" ) OR TITLE-ABS-KEY ( ( systematic OR scoping ) W/2 ( review OR overview ) ) OR TITLE-ABS-KEY ( meta-analysis OR metaanalysis ) OR TITLE-ABS-KEY ( ( evidence OR integrative OR realist ) W/2 ( review OR synthesis ) ) OR T…

## Sheet: PsycINFO
# ▲	Searches	Results
1	(healthy adj2 (city or cities or urban or metropolitan or neighbo?rhood? or workplace? or work place?)).mp.	396
2	(urbanism or urbani?ation).ti. or *Urbanization/	852
3	urban environments/	25246
4	Cities/	25246
5	(city or cities).ti.	10341
6	((urban or metropolitan or city) adj2 (setting? or area? or centre? or center? or neighbo?rhood? or environment? or space? or work place? or workplace?)).mp.	42113
7	((urban or metropolitan or city) adj2 (population? or dweller? or resident?)).mp.	4142
8	or/3-7	49718
9	Urbanization/	949
10	(urbanism or urbani?ation).mp.	3054
11	environmental planning/ or urban planning/	2489
12	built environment/	1056
13	exp recreation areas/	1613
14	community facilities/	1353
15	public transportation/ or transportation/	3196
16	housing/	5639
17	"information and communication technology"/ or digital divide/	10077
18	pollution/ or exp climate change/ or global warming/	4147
19	Sustainable Development/	4170
20	"nature (environment)"/ or natural resources/	2740
21	health care access/	1354
22	exp socioeconomic factors/ or economic inequality/ or exp employment status/	86609
23	social support/ or social networks/	49188
24	((urban or metropolitan or city) adj2 (design* or plan* or develop* or build* or infrastructure)).mp.	3073
25	(((urban or metropolitan or city or civic or community or neighbo?rhood?) adj2 (renewal or regeneration)) or gentrification).mp.	654
26	built environment.mp.	2342
27	((communit* or neighbo?rhood?) adj2 (design* or plan* or develop* or build* or infrastructure)).mp.	13688
28	(open space? or greenspace? or green space? or bluespace? or blue space?).ti.	278
29	((urban or metropolitan or city or civic or community or neighbo?rhood?) adj2 (open space? or greenspace? or green space? or bluespace? or blue space?)).mp.	158
30	(green* adj2 infrastructure).mp.	20
31	(access* adj5 (park? or recreational facilit* or public facilit* or public area?)).mp.	164
32	((urban or metropolitan or city or civic or public or communit* or neighbo?rhood?) adj2 (park? or garden?)).mp.	790
33	((urban or metropolitan or city or civic or public or communit* or neighbo?rhood?) adj2 (wildlife or tree? or wood? or forest* or meadow? or village green? or nature)).mp.	1014
34	((urban or metropolitan or city or civic or public or communit* or neighbo?rhood?) adj2 sustainab*).mp.	670
35	housing.ti.	3984
36	((housing adj2 (infrastructure or network)) or ((public or communit* or neighbo?rhood? or affordab* or sustain*) adj2 housing)).mp.	2235
37	((housing or household? or house-hold?) adj2 (crowding or overcrowding or density or occupancy or multioccupancy)).mp.	272
38	(digital divide or broadband or ((digital or 3G or 4G or 5G or wireless or wifi or "cell phone" or cellphone or mobile) adj2 (infrastructure or network))).mp.	3437
39	transport*.ti.	7471
40	(transport* adj2 (infrastructure or network? or connect* or sustain* or public)).mp.	1777
41	((urban or metropolitan or city or civic or community or neighbo?rhood?) adj2 transport*).mp.	298
42	((sanitation or water or energy) adj2 (infrastructure or network? or plan*)).mp.	324
43	pollut*.ti. or ((air or water or environmental) adj2 pollut*).mp.	1978
44	((urban or metropolitan or city or civic or community or neighbo?rhood?) adj2 pollut*).mp.	90
45	((climat* and (change or effect)) or global warming or greenhouse effect?).ti.	1596
46	(noise adj2 (pollut* or excess*)).mp.	301
47	((urban or metropolitan or city or civic or community or neighbo?rhood?) adj2 (noise or noisy)).mp.	131
48	(((urban or metropolitan or city or civic or community or neighbo?rhood) adj2 (government? or governance or mayor? or council?)) or local government).mp.	3484
49	((urban or metropolitan or city or civic) adj2 (health service? or healthcare or health care)).mp.	371
50	(health literacy or ((access* or helpseek* or seek*) adj5 (health service? or healthcare or health care))).mp.	23970
51	(poverty or social class or income? or social network? or social integration or social interaction).ti.	26735
52	((socioeconomic or economic) and (factor? or depriv* or status)).ti.	5822
53	((urban or metropolitan or city or civic or community or neighbo?rhood?) adj5 (poverty or income or depriv* or social class or social network? or social integration or social interactions)).mp.	9837
54	(employment or unemployment).mp.	73186
55	or/9-54	283511
56	Urban Health/	195
57	exp mental disorders/ or exp Well being/	929320
58	chronic stress/ or psychological stress/ or social stress/	14374
59	exp "quality of life"/ or life satisfaction/	54691
60	health status/ or health disparities/	9890
61	chronic illness/ or exp chronic mental illness/	14213
62	disease outbreaks/ or exp epidemics/ or disease transmission/	7648
63	coronavirus/	2504
64	health.ti.	173293
65	(((population or public or community or social) adj2 health) and (outcome? or risk? or impact?)).mp.	48414
66	((chronic or longterm or long-term or comorbid* or co-morbid* or multimorbid* or multi-morbid* or noncommunic* or communicab*) and (disease? or condition? or disorder? or health or ill*)).ti.	21178
67	(((chronic or longterm or long-term or comorbid* or co-morbid* or multimorbid* or multi-morbid* or noncommunic* or communicab*) adj2 (disease? or condition? or disorder? or health or ill*)) and (outcome? or risk? or impact? or burden?)).mp.	34464
68	(wellbeing or well-being).ti. or ((health or psycholog* or mental* or social) adj2 (wellbeing or well-being)).mp.	51136
69	((mental* or psychiatr* or psycholog*) and (ill* or disorder? or disease or stress or distress)).ti.	53359
70	(((mental* or psychiatr* or psycholog*) adj2 (ill* or disorder? or disease or stress or distress)) and (outcome? or risk? or impact? or burden?)).mp.	78229
71	((health or disease) adj2 (status or outcome? or impact* or burden?)).mp.	63385
72	((urban or metropolitan or city or civic or community or neighbo?rhood?) adj3 health).mp.	35321
73	(health adj3 (disparit* or equity or equities or inequity or inequities or equalit* or inequalit*)).mp.	18041
74	("quality of health" or qol or hrqol or hrql).mp.	19626
75	(outbreak? or epidemic? or pandemic?).ti.	4967
76	((outbreak? or epidemic? or pandemic?) adj5 (outcome? or risk? or impact? or transmi* or burden)).mp.	1978
77	(2019-ncov or ncov19 or ncov-19 or 2019-novel CoV or sars-cov2 or sars-cov-2 or sarscov2 or sarscov-2 or Sars-coronavirus2 or Sars-coronavirus-2 or SARS-like coronavirus* or coronavirus-19 or covid19 or covid-19 or covid 2019 or ((novel or new or nouveau) adj2 (CoV on nCoV or covid or coronavirus* or corona virus or Pandemi*2)) or ((covid or covid19 or covid-19) and pandemic*2) or (coronavirus* a…	5229
78	or/56-77	1228214
79	8 and 55 and 78	4723
80	2 and 78	224
81	1 or 79 or 80	5183
82	limit 81 to yr="2000 -Current"	4383
83	meta analysis.md. or meta analysis.sh. or meta analysis as topic.mh.	26804
84	"systematic review".md. or "systematic review".sh. or systematic reviews as topic.mh.	29727
85	((systematic or scoping) adj5 (review? or overview?)).ti,ab.	39446
86	(meta-analys* or metaanalys*).ti,ab.	37219
87	((evidence or integrative or realist) adj5 (review? or synthesis)).ti,ab.	24487
88	((qualitative adj5 synthesis) or meta-synthesis or metasynthesis or meta-ethnogra* or metaethnogra* or meta-review? or metareview?).ti,ab.	2095
89	83 or 84 or 85 or 86 or 87 or 88	92458
90	82 and 89	82

## Sheet: PROQUEST
Set	Search	Results
S20	S18 AND S19	18
S19	noft((( systematic OR scoping ) NEAR/2 ( review OR overview ))) OR noft(meta-analysis OR metaanalysis) OR noft((( evidence OR integrative OR realist ) NEAR/2 ( review OR synthesis ))) OR noft((qualitative NEAR/2 synthesis)) OR noft(meta-synthesis OR metasynthesis OR meta-ethnography OR metaethnography OR meta-review OR metareview)	5711
S18	S1 OR S17	16821
S17	S15 AND S16	16419
S16	S4 OR S5 OR S6 OR S7 OR S8 OR S9 OR S10 OR S11 OR S12 OR S13 OR S14	461476
S15	S2 OR S3	199744
S14	ti((outbreak? OR epidemic? OR pandemic?)) OR noft(((outbreak? or epidemic? or pandemic?) NEAR/5 (outcome? or risk? or impact? or transmi* or burden)))	11714
S13	ti((outbreak? or epidemic? or pandemic?))	9917
S12	noft((health NEAR/3 (disparit* or equity or equities or inequity or inequities or equalit* or inequalit*))) OR noft("quality of health" or qol or hrqol or hrql)	41048
S11	noft(((health or disease) NEAR/2 (status or outcome? or impact* or burden?))) OR noft(((urban or metropolitan or city or civic or community or neighbo?rhood?) NEAR/3 health))	130385
S10	noft(((mental* OR psychiatr* OR psycholog*) NEAR/2 (ill* OR disorder? OR disease OR stress OR distress))) AND noft(outcome? OR risk? OR impact? OR burden?)	45036
S9	ti(((mental* or psychiatr* or psycholog*) and (ill* or disorder? or disease or stress or distress)))	26444
S8	ti((wellbeing or well-being)) OR noft(((health or psycholog* or mental* or social) NEAR/2 (wellbeing or well-being)))	49791
S7	noft(((chronic OR longterm OR long-term OR comorbid* OR co-morbid* OR multimorbid* OR multi-morbid* OR noncommunic* OR communicab*) NEAR/2 (disease? OR condition? OR disorder? OR health OR ill*))) AND noft(outcome? or risk? or impact? or burden?)	22955
S6	ti(((chronic or longterm or long-term or comorbid* or co-morbid* or multimorbid* or multi-morbid* or noncommunic* or communicab*) and (disease? or condition? or disorder? or health or ill*)))	12727
S5	noft(((population or public or community or social) NEAR/2 health) ) AND noft(outcome? or risk? or impact?)	90233
S4	ti(health)	232770
S3	ti(city OR cities) OR noft(((urban or metropolitan or city) NEAR/2 (setting? or area? or centre? or center? or neighbo?rhood? or environment? or space? or workplace? OR "work place?"))) OR noft(((urban or metropolitan or city) NEAR/2 (population? or dweller? or resident?)))	193869
S2	ti(urbanism OR urbani?ation)	8910
S1	noft((healthy NEAR/2 (city or cities or urban or metropolitan)))	651

## Sheet: Web of Science
# 10	503	#9 AND #8
# 9	547531	TS=((systematic OR scoping) NEAR/2 (review OR overview) ) OR TS=(meta-analysis OR metaanalysis) OR TS=((evidence OR integrative OR realist) NEAR/2 (review OR synthesis) ) OR TS=((qualitative NEAR/2 synthesis) OR meta-synthesis OR metasynthesis OR meta-ethnography OR metaethnography OR meta-review OR metareview)
# 8	14417	#7 OR #6 OR #1
# 7	12968	#5 AND #4 AND #3
# 6	476	#5 AND #2
# 5	1622115	TI=(health) OR TS=(((population OR public OR community OR social) NEAR/2 health) AND (outcome* OR risk* OR impact*)) OR TI=((chronic OR longterm OR long-term OR comorbid* OR co-morbid* OR multimorbid* OR multi-morbid* OR noncommunicable OR communicable) AND (disease* OR condition* OR disorder* OR health OR ill*)) OR TS= (((chronic OR longterm OR long-term OR comorbid* OR co-morbid* OR multimorbid…
# 4	1288375	TS=(urbanism OR urbanization OR urbanisation) OR TS=((urban OR metropolitan OR city) NEAR/2 (design* OR plan* OR develop* OR build* OR infrastructure)) OR TS=(((urban OR metropolitan OR city OR civic OR community OR neighborhood* OR neighbourhood* OR workplace OR "work place") NEAR/2 (renewal OR regeneration)) OR gentrification) OR TS=("built environment") OR TS=((community OR neighborhood OR nei…
# 3	276690	TI=(city or cities) OR TS=((urban or metropolitan or city) NEAR/2 (setting* or area* or centre* or center* or neighborhood* or neighbourhood* or environment* or space* or workplace or "work place") ) OR TS=((urban or metropolitan or city) NEAR/2 (population or dweller* or resident*) )
# 2	10065	TI=(urbanism or urbanisation or urbanization)
# 1	1406	TS=(healthy NEAR/2 (city or cities or urban or metropolitan OR neighbourhood? OR neighbourhood? OR workplace? OR "work place*"))
